# Supplementary material for: Optimization of Gonyautoxin1/4-Binding G-Quadruplex Aptamers by Label-Free Surface-Enhanced Raman Spectroscopy
Source: Toxins (Basel). 2022 Sep 6;14(9):622. doi: 10.3390/toxins14090622 (PMC9505997; doi:10.3390/toxins14090622)
Supplement: Supplementary file 1 [file toxins-14-00622-s001.zip]

Archive with 1 entries (1 files):
- toxins-1846806-supplementary.pdf
